# Supplementary material for: Development and Validation of a Smartphone Addiction Scale (SAS)
Source: PLoS One. 2013 Feb 27;8(2):e56936. doi: 10.1371/journal.pone.0056936 (PMC3584150; doi:10.1371/journal.pone.0056936)
Supplement: Figure S1 — Visual Analogue Scale. (XLSX) [file pone.0056936.s001.xlsx]

## Sheet: Sheet1
Figure S1. Visual Analogue Scale
1. How severe is your daily-life problem due to your smartphone use?
┃━━━━┃━━━━┃━━━━┃━━━━┃━━━━┃━━━━┃━━━━┃━━━━┃━━━━┃━━━━┃
Not at all Very much
2. How severe is your problem in reality testing because of your smartphone use?
┃━━━━┃━━━━┃━━━━┃━━━━┃━━━━┃━━━━┃━━━━┃━━━━┃━━━━┃━━━━┃
Not at all Very much
3. How positive do you feel about your anticipation of your smartphone use?
┃━━━━┃━━━━┃━━━━┃━━━━┃━━━━┃━━━━┃━━━━┃━━━━┃━━━━┃━━━━┃
Not at all Very much
4. How bad do you feel when you cannot use your smartphone?
┃━━━━┃━━━━┃━━━━┃━━━━┃━━━━┃━━━━┃━━━━┃━━━━┃━━━━┃━━━━┃
Not at all Very much
5. How positive do you think are your personal relationships that originated from your smartphone use?
┃━━━━┃━━━━┃━━━━┃━━━━┃━━━━┃━━━━┃━━━━┃━━━━┃━━━━┃━━━━┃
Not at all Very much
6. How severe is your smartphone overuse?
┃━━━━┃━━━━┃━━━━┃━━━━┃━━━━┃━━━━┃━━━━┃━━━━┃━━━━┃━━━━┃
Not at all Very much
7. How fast is your smartphone use time increasing?
┃━━━━┃━━━━┃━━━━┃━━━━┃━━━━┃━━━━┃━━━━┃━━━━┃━━━━┃━━━━┃
Not at all Very much
